# Supplementary material for: Paeoniflorin Attenuates Limb Ischemia by Promoting Angiogenesis Through ERα/ROCK-2 Pathway
Source: Pharmaceuticals (Basel). 2025 Feb 19;18(2):272. doi: 10.3390/ph18020272 (PMC11859641; doi:10.3390/ph18020272)
Supplement: Supplementary file 1 [file pharmaceuticals-18-00272-s001.zip]

Archive with 1 entries (1 files):
- pharmaceuticals-3461171-supplementary.pdf
